# Supplementary material for: Two new species of Episymploce Bey-Bienko, 1950 (Blattodea, Ectobiidae, Blattellinae) from China
Source: Zookeys. 2020 Jul 29;954:31–45. doi: 10.3897/zookeys.954.49738 (PMC7406546; doi:10.3897/zookeys.954.49738)
Supplement: XML Treatment for Episymploce [file zookeys.954.49738-treatment1.xml]

<!DOCTYPE tp:taxon-treatment
  PUBLIC "-//TaxonX//DTD Taxonomic Treatment Publishing DTD v0 20100105//EN" "tax-treatment-NSO.dtd">
<tp:taxon-treatment xmlns:tp="http://www.plazi.org/taxpub"><tp:treatment-meta><kwd-group><label>Taxon classification</label><kwd><named-content xmlns:xlink="http://www.w3.org/1999/xlink" content-type="kingdom">Animalia</named-content></kwd><kwd><named-content xmlns:xlink="http://www.w3.org/1999/xlink" content-type="order">Blattodea</named-content></kwd><kwd><named-content xmlns:xlink="http://www.w3.org/1999/xlink" content-type="family">Ectobiidae</named-content></kwd></kwd-group><mixed-citation publication-type="journal"><person-group><name><surname>Li</surname><given-names>Ting-Ting</given-names></name><name><surname>Liu</surname><given-names>De-Xing</given-names></name><name><surname>Qiu</surname><given-names>De-Yi</given-names></name><name><surname>Yue</surname><given-names>Qiao-Yun</given-names></name></person-group><article-title>Two new species of <italic><tp:taxon-name><tp:taxon-name-part taxon-name-part-type="genus" reg="Episymploce">Episymploce</tp:taxon-name-part></tp:taxon-name></italic> Bey-Bienko, 1950 (<tp:taxon-name><tp:taxon-name-part taxon-name-part-type="order">Blattodea</tp:taxon-name-part></tp:taxon-name>, <tp:taxon-name><tp:taxon-name-part taxon-name-part-type="family">Ectobiidae</tp:taxon-name-part></tp:taxon-name>, <tp:taxon-name><tp:taxon-name-part taxon-name-part-type="subfamily">Blattellinae</tp:taxon-name-part></tp:taxon-name>) from China</article-title><source>Zookeys</source><day>29</day><month>7</month><year>2020</year><volume>954</volume><fpage>31</fpage><lpage>45</lpage><pub-id pub-id-type="doi">10.3897/zookeys.954.49738</pub-id></mixed-citation></tp:treatment-meta><tp:nomenclature><tp:taxon-name><object-id xmlns:xlink="http://www.w3.org/1999/xlink" content-type="arpha" xlink:type="simple">2360E10D-5A15-5C3D-A3EA-A25E0B794DD6</object-id>
            <tp:taxon-name-part taxon-name-part-type="genus" reg="Episymploce">Episymploce</tp:taxon-name-part>
          </tp:taxon-name><tp:taxon-authority>Bey-Bienko, 1950: 157.</tp:taxon-authority></tp:nomenclature><tp:treatment-sec sec-type="Type species"><title>Type species.</title><p><italic><tp:taxon-name><tp:taxon-name-part taxon-name-part-type="genus" reg="Episymploce">Episymploce</tp:taxon-name-part> <tp:taxon-name-part taxon-name-part-type="species" reg="paradoxura">paradoxura</tp:taxon-name-part></tp:taxon-name></italic> Bey-Bienko, 1950: 157.</p></tp:treatment-sec><tp:treatment-sec sec-type="diagnosis" id="SECID0EJEAE"><title>Diagnosis.</title><p>According to the traits proposed by <xref ref-type="bibr" rid="B3">Bey-Bienko (1950)</xref>, <xref ref-type="bibr" rid="B1">Asahina (1979)</xref> and <xref ref-type="bibr" rid="B16">Roth (1986)</xref>, this genus can be described as follows: the tegmina and wings are fully developed. Wings cubitus anterior vein has 1–5 complete and 1–6 incomplete branches, and the triangular apical area is small, reduced or absent. The first abdominal tergum can be specialized or unspecialized; the seventh abdominal tergum is always specialized; right and left lateral plates of the ninth abdominal tergum are similar, or the size and shape are obviously different, and the apex can be with or without small spines. The supra-anal plate is asymmetrical, symmetrical, or approximately symmetrical, the apex of the posterior margin is invaginated, or slightly concave; the subgenital plate is asymmetrical. The anteroventral margin of the front femora is of Type A3, rarely Type B, or between Type A and Type B. The male left aedeagus is in the shape of a hook.</p></tp:treatment-sec><tp:treatment-sec sec-type="distribution" id="SECID0E2EAE"><title>Distribution.</title><p>China; Indonesia (Sumatra, Sulawesi, Java, Flores); Japan; India; Laos; Vietnam; Philippines; Thailand; Borneo Island; Nepal; Burma; Malaysia; Singapore; Australia; Papua New Guinea.</p><p><bold>Remarks</bold>. We agree with <xref ref-type="bibr" rid="B20">Roth (1987d)</xref>, <xref ref-type="bibr" rid="B28">Wang (2006)</xref> and <xref ref-type="bibr" rid="B9">Liu et al. (2017)</xref> that <italic><tp:taxon-name><tp:taxon-name-part taxon-name-part-type="genus" reg="Episymploce">E.</tp:taxon-name-part> <tp:taxon-name-part taxon-name-part-type="species" reg="taiwanica">taiwanica</tp:taxon-name-part></tp:taxon-name></italic> (Bey-Bienko, 1969) is a synonym of <italic><tp:taxon-name><tp:taxon-name-part taxon-name-part-type="genus" reg="Episymploce">E.</tp:taxon-name-part> <tp:taxon-name-part taxon-name-part-type="species" reg="sundaica">sundaica</tp:taxon-name-part></tp:taxon-name></italic> (Hebard, 1929), and agree with <xref ref-type="bibr" rid="B20">Roth (1987d)</xref> and <xref ref-type="bibr" rid="B9">Liu et al. (2017)</xref> that <italic><tp:taxon-name><tp:taxon-name-part taxon-name-part-type="genus" reg="Episymploce">E.</tp:taxon-name-part> <tp:taxon-name-part taxon-name-part-type="species" reg="karnyi">karnyi</tp:taxon-name-part></tp:taxon-name></italic> Princis, 1969 is a synonym of <italic><tp:taxon-name><tp:taxon-name-part taxon-name-part-type="genus" reg="Episymploce">E.</tp:taxon-name-part> <tp:taxon-name-part taxon-name-part-type="species" reg="asahinai">asahinai</tp:taxon-name-part></tp:taxon-name></italic> Roth, 1985. We also agree with <xref ref-type="bibr" rid="B1">Asahina (1979)</xref>, <xref ref-type="bibr" rid="B20">Roth (1987d)</xref>, <xref ref-type="bibr" rid="B28">Wang (2006)</xref> and <xref ref-type="bibr" rid="B9">Liu et al. (2017)</xref> that <italic><tp:taxon-name><tp:taxon-name-part taxon-name-part-type="genus" reg="Episymploce">E.</tp:taxon-name-part> <tp:taxon-name-part taxon-name-part-type="species" reg="formosana">formosana</tp:taxon-name-part> <tp:taxon-name-part taxon-name-part-type="subspecies" reg="formosana">formosana</tp:taxon-name-part></tp:taxon-name></italic> (Shiraki, 1907) is a synonym of <italic><tp:taxon-name><tp:taxon-name-part taxon-name-part-type="genus" reg="Episymploce">E.</tp:taxon-name-part> <tp:taxon-name-part taxon-name-part-type="species" reg="formosana">formosana</tp:taxon-name-part></tp:taxon-name></italic> (Shiraki, 1907). So, <italic><tp:taxon-name><tp:taxon-name-part taxon-name-part-type="genus" reg="Episymploce">E.</tp:taxon-name-part> <tp:taxon-name-part taxon-name-part-type="species" reg="taiwanica">taiwanica</tp:taxon-name-part></tp:taxon-name></italic> (Bey-Bienko, 1969), <italic><tp:taxon-name><tp:taxon-name-part taxon-name-part-type="genus" reg="Episymploce">E.</tp:taxon-name-part> <tp:taxon-name-part taxon-name-part-type="species" reg="formosana">formosana</tp:taxon-name-part> <tp:taxon-name-part taxon-name-part-type="subspecies" reg="formosana">formosana</tp:taxon-name-part></tp:taxon-name></italic> (Shiraki, 1907) and <italic><tp:taxon-name><tp:taxon-name-part taxon-name-part-type="genus" reg="Episymploce">E.</tp:taxon-name-part> <tp:taxon-name-part taxon-name-part-type="species" reg="karnyi">karnyi</tp:taxon-name-part></tp:taxon-name></italic> Princis, 1969 were not be included in the key below. Forty-one species in <italic><tp:taxon-name><tp:taxon-name-part taxon-name-part-type="genus" reg="Episymploce">Episymploce</tp:taxon-name-part></tp:taxon-name></italic>, including all published 36 species, three subspecies and two newly described species are included in this key, which is adapted from <xref ref-type="bibr" rid="B20">Roth (1987d)</xref>.</p></tp:treatment-sec><ref-list><ref id="B3"><mixed-citation xmlns:xlink="http://www.w3.org/1999/xlink" xlink:type="simple"><person-group><name name-style="western"><surname>Bey-Bienko</surname><given-names>GY</given-names></name></person-group> (<year>1950</year>) <article-title>Fauna of the USSR. Insects. <tp:taxon-name><tp:taxon-name-part taxon-name-part-type="order">Blattodea</tp:taxon-name-part></tp:taxon-name>.</article-title><source>Trudy Zoologicheskogo Instituta Akademiya Nauk SSSR</source><volume>40</volume>: <fpage>1</fpage>–<lpage>344</lpage>.</mixed-citation></ref><ref id="B1"><mixed-citation xmlns:xlink="http://www.w3.org/1999/xlink" xlink:type="simple"><person-group><name name-style="western"><surname>Asahina</surname><given-names>S</given-names></name></person-group> (<year>1979</year>) <article-title>Taxonomic notes on Japanese <tp:taxon-name><tp:taxon-name-part taxon-name-part-type="suborder">Blattaria</tp:taxon-name-part></tp:taxon-name>. XII. the species of the tribe Ischnopterites, II (ind. Taiwanese species).</article-title><source>Japanese Journal Sanitary Zoology</source><volume>30</volume>(<issue>4</issue>): <fpage>335</fpage>–<lpage>353</lpage>. <ext-link xlink:type="simple" ext-link-type="doi" xlink:href="10.7601/mez.30.335">https://doi.org/10.7601/mez.30.335</ext-link></mixed-citation></ref><ref id="B16"><mixed-citation xmlns:xlink="http://www.w3.org/1999/xlink" xlink:type="simple"><person-group><name name-style="western"><surname>Roth</surname><given-names>LM</given-names></name></person-group> (<year>1986</year>) <article-title>The genus <italic><tp:taxon-name><tp:taxon-name-part taxon-name-part-type="genus">Episymploce</tp:taxon-name-part></tp:taxon-name></italic> Bey-Bienko. I. Species chiefly from Java, Sumatra and Borneo (Kalimantan, Sabah, Sarawak). (<tp:taxon-name><tp:taxon-name-part taxon-name-part-type="superorder">Dictyoptera</tp:taxon-name-part></tp:taxon-name>, <tp:taxon-name><tp:taxon-name-part taxon-name-part-type="suborder">Blattaria</tp:taxon-name-part></tp:taxon-name>, <tp:taxon-name><tp:taxon-name-part taxon-name-part-type="family">Blattellidae</tp:taxon-name-part></tp:taxon-name>).</article-title><source>Entomologica Scandinavica</source><volume>16</volume>(<issue>4</issue>): <fpage>355</fpage>–<lpage>374</lpage>. <ext-link xlink:type="simple" ext-link-type="doi" xlink:href="10.1163/187631285X00333">https://doi.org/10.1163/187631285X00333</ext-link></mixed-citation></ref><ref id="B20"><mixed-citation xmlns:xlink="http://www.w3.org/1999/xlink" xlink:type="simple"><person-group><name name-style="western"><surname>Roth</surname><given-names>LM</given-names></name></person-group> (<year>1987d</year>) <article-title>The genus <italic><tp:taxon-name><tp:taxon-name-part taxon-name-part-type="genus">Episymploce</tp:taxon-name-part></tp:taxon-name></italic> Bey-Bienko. VI. Species from Taiwan and the Japanese Islands. (<tp:taxon-name><tp:taxon-name-part taxon-name-part-type="superorder">Dictyoptera</tp:taxon-name-part></tp:taxon-name>: <tp:taxon-name><tp:taxon-name-part taxon-name-part-type="suborder">Blattaria</tp:taxon-name-part></tp:taxon-name>, <tp:taxon-name><tp:taxon-name-part taxon-name-part-type="family">Blattellidae</tp:taxon-name-part></tp:taxon-name>).</article-title><source>Entomologica Scandinavica</source><volume>18</volume>(<issue>2</issue>): <fpage>143</fpage>–<lpage>153</lpage>. <ext-link xlink:type="simple" ext-link-type="doi" xlink:href="10.1163/187631286X00378">https://doi.org/10.1163/187631286X00378</ext-link></mixed-citation></ref><ref id="B28"><mixed-citation xmlns:xlink="http://www.w3.org/1999/xlink" xlink:type="simple"><person-group><name name-style="western"><surname>Wang</surname><given-names>ZQ</given-names></name></person-group> (<year>2006</year>) The Taxonomic study and Phylogeny of <tp:taxon-name><tp:taxon-name-part taxon-name-part-type="family">Blattellidae</tp:taxon-name-part></tp:taxon-name> from China. PhD Dissertation, Beijing, Chinese Academy of Agricultural Sciences.</mixed-citation></ref><ref id="B9"><mixed-citation xmlns:xlink="http://www.w3.org/1999/xlink" xlink:type="simple"><person-group><name name-style="western"><surname>Liu</surname><given-names>XW</given-names></name><name name-style="western"><surname>Zhu</surname><given-names>WB</given-names></name><name name-style="western"><surname>Dai</surname><given-names>L</given-names></name><name name-style="western"><surname>Wang</surname><given-names>HQ</given-names></name></person-group> (<year>2017</year>) Cockroaches of southeastern China. Henan Science and Technology Press, Zhengzhou, 118–135.</mixed-citation></ref></ref-list></tp:taxon-treatment>
