# Supplementary material for: Two new species of Episymploce Bey-Bienko, 1950 (Blattodea, Ectobiidae, Blattellinae) from China
Source: Zookeys. 2020 Jul 29;954:31–45. doi: 10.3897/zookeys.954.49738 (PMC7406546; doi:10.3897/zookeys.954.49738)
Supplement: XML Treatment for Episymploce sichuanensis [file zookeys.954.49738-treatment2.xml]

<!DOCTYPE tp:taxon-treatment
  PUBLIC "-//TaxonX//DTD Taxonomic Treatment Publishing DTD v0 20100105//EN" "tax-treatment-NSO.dtd">
<tp:taxon-treatment xmlns:tp="http://www.plazi.org/taxpub"><tp:treatment-meta><kwd-group><label>Taxon classification</label><kwd><named-content xmlns:xlink="http://www.w3.org/1999/xlink" content-type="kingdom">Animalia</named-content></kwd><kwd><named-content xmlns:xlink="http://www.w3.org/1999/xlink" content-type="order">Blattodea</named-content></kwd><kwd><named-content xmlns:xlink="http://www.w3.org/1999/xlink" content-type="family">Ectobiidae</named-content></kwd></kwd-group><mixed-citation publication-type="journal"><person-group><name><surname>Li</surname><given-names>Ting-Ting</given-names></name><name><surname>Liu</surname><given-names>De-Xing</given-names></name><name><surname>Qiu</surname><given-names>De-Yi</given-names></name><name><surname>Yue</surname><given-names>Qiao-Yun</given-names></name></person-group><article-title>Two new species of <italic><tp:taxon-name><tp:taxon-name-part taxon-name-part-type="genus" reg="Episymploce">Episymploce</tp:taxon-name-part></tp:taxon-name></italic> Bey-Bienko, 1950 (<tp:taxon-name><tp:taxon-name-part taxon-name-part-type="order">Blattodea</tp:taxon-name-part></tp:taxon-name>, <tp:taxon-name><tp:taxon-name-part taxon-name-part-type="family">Ectobiidae</tp:taxon-name-part></tp:taxon-name>, <tp:taxon-name><tp:taxon-name-part taxon-name-part-type="subfamily">Blattellinae</tp:taxon-name-part></tp:taxon-name>) from China</article-title><source>Zookeys</source><day>29</day><month>7</month><year>2020</year><volume>954</volume><fpage>31</fpage><lpage>45</lpage><pub-id pub-id-type="doi">10.3897/zookeys.954.49738</pub-id></mixed-citation></tp:treatment-meta><tp:nomenclature><tp:taxon-name><object-id xmlns:xlink="http://www.w3.org/1999/xlink" content-type="arpha" xlink:type="simple">6A3D8989-99A1-5AED-8B7F-22F7B0FDA0F2</object-id>
            <tp:taxon-name-part taxon-name-part-type="genus" reg="Episymploce">Episymploce</tp:taxon-name-part>
            <tp:taxon-name-part taxon-name-part-type="species" reg="sichuanensis">sichuanensis</tp:taxon-name-part>
            <object-id xmlns:xlink="http://www.w3.org/1999/xlink" content-type="zoobank" xlink:type="simple">http://zoobank.org/290ECF9F-4DA0-4EEF-9086-4AB258357B65</object-id>
          </tp:taxon-name><tp:taxon-status xmlns:xlink="http://www.w3.org/1999/xlink" xlink:type="simple">sp. nov.</tp:taxon-status><xref ref-type="fig" rid="F1">Figures 1–4</xref><xref ref-type="fig" rid="F2">, 5–14</xref></tp:nomenclature><tp:treatment-sec sec-type="material" id="SECID0ET4AG"><title>Specimens examined.</title><p><bold><italic>Holotype</italic></bold>: 1 male, <named-content xmlns:xlink="http://www.w3.org/1999/xlink" content-type="dwc:verbatimCoordinates" xlink:type="simple"><named-content content-type="geo-json" specific-use="{&#34;type&#34;:&#34;Point&#34;,&#34;coordinates&#34;:[101.693667,26.641333]}" id="NCID0EB5AG" xlink:type="simple">26°38.48'N, 101°41.62'E</named-content></named-content>, Daheishan, Panzhihua City, Sichuan Province, 6 April 2 014, coll. Ke-Liang Wu et De-Xing Liu. <bold><italic>Allotype</italic></bold>: 1 female, <bold><italic>paratype</italic></bold>: 7 males, allotype and paratype were collected together with holotype.</p></tp:treatment-sec><tp:treatment-sec sec-type="diagnosis" id="SECID0EM5AG"><title>Diagnosis.</title><p>This species is similar to <italic><tp:taxon-name><tp:taxon-name-part taxon-name-part-type="genus" reg="Episymploce">E.</tp:taxon-name-part> <tp:taxon-name-part taxon-name-part-type="species" reg="kunmingi">kunmingi</tp:taxon-name-part></tp:taxon-name></italic> (Bey-Bienko, 1969), but can be distinguished as follows: 1) tegmina and wings reduced, only reaching the second abdominal tergum (T2), while in <italic><tp:taxon-name><tp:taxon-name-part taxon-name-part-type="genus" reg="Episymploce">E.</tp:taxon-name-part> <tp:taxon-name-part taxon-name-part-type="species" reg="kunmingi">kunmingi</tp:taxon-name-part></tp:taxon-name></italic> (Bey-Bienko, 1969) tegmina and wings reach the apex of abdomen; 2) <abbrev xmlns:xlink="http://www.w3.org/1999/xlink" xlink:title="first abdominal tergum" id="ABBRID0EI6AG" xlink:type="simple">T1</abbrev> is unspecialized, whereas <abbrev xmlns:xlink="http://www.w3.org/1999/xlink" xlink:title="first abdominal tergum" id="ABBRID0EM6AG" xlink:type="simple">T1</abbrev> is specialized in <italic><tp:taxon-name><tp:taxon-name-part taxon-name-part-type="genus" reg="Episymploce">E.</tp:taxon-name-part> <tp:taxon-name-part taxon-name-part-type="species" reg="kunmingi">kunmingi</tp:taxon-name-part></tp:taxon-name></italic> (Bey-Bienko, 1969); 3) two inwardly curved bifurcate processes on the hind margin of the supra-anal plate, while in <italic><tp:taxon-name><tp:taxon-name-part taxon-name-part-type="genus" reg="Episymploce">E.</tp:taxon-name-part> <tp:taxon-name-part taxon-name-part-type="species" reg="kunmingi">kunmingi</tp:taxon-name-part></tp:taxon-name></italic> (Bey-Bienko, 1969) right process bifurcate and left process spine-like.</p><fig id="F1" position="float" orientation="portrait"><object-id xmlns:xlink="http://www.w3.org/1999/xlink" content-type="doi" xlink:type="simple">10.3897/zookeys.954.49738.figures1-4</object-id><object-id xmlns:xlink="http://www.w3.org/1999/xlink" content-type="arpha" xlink:type="simple">4C48863C-593D-5E4C-9F22-5F64C412BC9F</object-id><label>Figures 1–4.</label><caption><p><italic><tp:taxon-name><tp:taxon-name-part taxon-name-part-type="genus" reg="Episymploce">Episymploce</tp:taxon-name-part> <tp:taxon-name-part taxon-name-part-type="species" reg="sichuanensis">sichuanensis</tp:taxon-name-part></tp:taxon-name></italic> sp. nov. <bold>1</bold> male, dorsal view <bold>2</bold> male, ventral view <bold>3</bold> female, dorsal view <bold>4</bold> female, ventral view.</p></caption><graphic xmlns:xlink="http://www.w3.org/1999/xlink" xlink:href="zookeys-954-031-g001.jpg" position="float" orientation="portrait" xlink:type="simple" id="oo_436959.jpg"><uri content-type="original_file" xlink:type="simple">https://binary.pensoft.net/fig/436959</uri></graphic></fig></tp:treatment-sec><tp:treatment-sec sec-type="description" id="SECID0EGBBG"><title>Description.</title><p>Male, pronotum: length × width: 2.8–3.0 × 3.8–4.4 mm; tegmen: 3.5–4.0 mm; overall length (including tegmen): 16.2–17.9 mm. Female, pronotum: length × width: 3.2 × 5.0 mm; tegmen: 3.8 mm; overall length (including tegmen): 14.4 mm.</p><p>Small size. Body yellowish orange, head extending somewhat beyond pronotum, ocellus white, interocular space almost equivalent to ocellus space. Pronotum approximate ladder-like, hind margin wide. Tegmina and wings reduced, veins inconspicuous, reaching of T2. Anteroventral margin of front femur Type A3; the first tarsus of the hind leg longer than the sum of the remaining tarsi; tarsal claws symmetrical and unspecialized, arolium and pulvillus present. The <abbrev xmlns:xlink="http://www.w3.org/1999/xlink" xlink:title="first abdominal tergum" id="ABBRID0ENBBG" xlink:type="simple">T1</abbrev> unspecialized; <abbrev xmlns:xlink="http://www.w3.org/1999/xlink" xlink:title="seventh abdominal tergum" id="ABBRID0ERBBG" xlink:type="simple">T7</abbrev> specialized with a pair of approximately triangular depressions (Fig. <xref ref-type="fig" rid="F2">7</xref>); T9 asymmetrical with left side longer than right, apex margin with some small spines (Fig. <xref ref-type="fig" rid="F2">9</xref>). Male supra-anal plate asymmetrical, hind margin of lamina bilobed, left hind margin has two inwardly curved processes, apex process of which is bifurcate (Figs <xref ref-type="fig" rid="F2">6</xref>, <xref ref-type="fig" rid="F2">8</xref>); left side paraproct with three processes and right side with single process. Subgenital plate asymmetrical, basolateral with two processes, left process longer, and apex of right process curved; left of hind margin apparently thicker and covered strongly spinulose, middle hind margin with two spine-like processes reversed and outwardly with long styles (Fig. <xref ref-type="fig" rid="F2">10</xref>); left aedeagus hook-shaped (Fig. <xref ref-type="fig" rid="F2">11</xref>). Female is similar to male; abdominal tergum suffused with dark brown, supra-anal plate symmetrical, approximately triangular, apex concave (Fig. <xref ref-type="fig" rid="F2">14</xref>). Subgenital plate simple and hind margin rounded (Fig. <xref ref-type="fig" rid="F2">15</xref>).</p></tp:treatment-sec><tp:treatment-sec sec-type="etymology" id="SECID0EVCBG"><title>Etymology.</title><p>Species name <italic><tp:taxon-name><tp:taxon-name-part taxon-name-part-type="genus" reg="Episymploce"/><tp:taxon-name-part taxon-name-part-type="species" reg="sichuanensis">sichuanensis</tp:taxon-name-part></tp:taxon-name></italic> refers to the type locality.</p></tp:treatment-sec><tp:treatment-sec sec-type="distribution" id="SECID0EFDBG"><title>Distribution.</title><p>China (Sichuan).</p><fig id="F2" position="float" orientation="portrait"><object-id xmlns:xlink="http://www.w3.org/1999/xlink" content-type="doi" xlink:type="simple">10.3897/zookeys.954.49738.figures5-15</object-id><object-id xmlns:xlink="http://www.w3.org/1999/xlink" content-type="arpha" xlink:type="simple">38B57131-01EB-5000-B530-244C5324096B</object-id><label>Figures 5–15.</label><caption><p><italic><tp:taxon-name><tp:taxon-name-part taxon-name-part-type="genus" reg="Episymploce">Episymploce</tp:taxon-name-part> <tp:taxon-name-part taxon-name-part-type="species" reg="sichuanensis">sichuanensis</tp:taxon-name-part></tp:taxon-name></italic> sp. nov. <bold>5</bold> tegmen <bold>6</bold> male, supra-anal plate and paraprocts, ventral view <bold>7</bold> male, <abbrev xmlns:xlink="http://www.w3.org/1999/xlink" xlink:title="seventh abdominal tergum" id="ABBRID0EDEBG" xlink:type="simple">T7</abbrev>, dorsal view <bold>8</bold> male, bifurcate process of the supra-anal plate <bold>9</bold> male, T9, ventral view <bold>10</bold> male, subgenital plate, dorsal view <bold>11</bold> male, left aedeagus <bold>12</bold> male, median aedeagus <bold>13</bold> male, right aedeagus <bold>14</bold> female, supra-anal plate and paraprocts, ventral view <bold>15</bold> female, subgenital plate, ventral view.</p></caption><graphic xmlns:xlink="http://www.w3.org/1999/xlink" xlink:href="zookeys-954-031-g002.jpg" position="float" orientation="portrait" xlink:type="simple" id="oo_436960.jpg"><uri content-type="original_file" xlink:type="simple">https://binary.pensoft.net/fig/436960</uri></graphic></fig></tp:treatment-sec></tp:taxon-treatment>
