# Supplementary material for: Two new species of Episymploce Bey-Bienko, 1950 (Blattodea, Ectobiidae, Blattellinae) from China
Source: Zookeys. 2020 Jul 29;954:31–45. doi: 10.3897/zookeys.954.49738 (PMC7406546; doi:10.3897/zookeys.954.49738)
Supplement: XML Treatment for Episymploce maxima [file zookeys.954.49738-treatment3.xml]

<!DOCTYPE tp:taxon-treatment
  PUBLIC "-//TaxonX//DTD Taxonomic Treatment Publishing DTD v0 20100105//EN" "tax-treatment-NSO.dtd">
<tp:taxon-treatment xmlns:tp="http://www.plazi.org/taxpub"><tp:treatment-meta><kwd-group><label>Taxon classification</label><kwd><named-content xmlns:xlink="http://www.w3.org/1999/xlink" content-type="kingdom">Animalia</named-content></kwd><kwd><named-content xmlns:xlink="http://www.w3.org/1999/xlink" content-type="order">Blattodea</named-content></kwd><kwd><named-content xmlns:xlink="http://www.w3.org/1999/xlink" content-type="family">Ectobiidae</named-content></kwd></kwd-group><mixed-citation publication-type="journal"><person-group><name><surname>Li</surname><given-names>Ting-Ting</given-names></name><name><surname>Liu</surname><given-names>De-Xing</given-names></name><name><surname>Qiu</surname><given-names>De-Yi</given-names></name><name><surname>Yue</surname><given-names>Qiao-Yun</given-names></name></person-group><article-title>Two new species of <italic><tp:taxon-name><tp:taxon-name-part taxon-name-part-type="genus" reg="Episymploce">Episymploce</tp:taxon-name-part></tp:taxon-name></italic> Bey-Bienko, 1950 (<tp:taxon-name><tp:taxon-name-part taxon-name-part-type="order">Blattodea</tp:taxon-name-part></tp:taxon-name>, <tp:taxon-name><tp:taxon-name-part taxon-name-part-type="family">Ectobiidae</tp:taxon-name-part></tp:taxon-name>, <tp:taxon-name><tp:taxon-name-part taxon-name-part-type="subfamily">Blattellinae</tp:taxon-name-part></tp:taxon-name>) from China</article-title><source>Zookeys</source><day>29</day><month>7</month><year>2020</year><volume>954</volume><fpage>31</fpage><lpage>45</lpage><pub-id pub-id-type="doi">10.3897/zookeys.954.49738</pub-id></mixed-citation></tp:treatment-meta><tp:nomenclature><tp:taxon-name><object-id xmlns:xlink="http://www.w3.org/1999/xlink" content-type="arpha" xlink:type="simple">F0883A5C-3FD2-576D-8069-ACCD62D041F9</object-id>
            <tp:taxon-name-part taxon-name-part-type="genus" reg="Episymploce">Episymploce</tp:taxon-name-part>
            <tp:taxon-name-part taxon-name-part-type="species" reg="maxima">maxima</tp:taxon-name-part>
            <object-id xmlns:xlink="http://www.w3.org/1999/xlink" content-type="zoobank" xlink:type="simple">http://zoobank.org/4C780B62-095A-48CD-9765-C7BD7EEAA95C</object-id>
          </tp:taxon-name><tp:taxon-status xmlns:xlink="http://www.w3.org/1999/xlink" xlink:type="simple">sp. nov.</tp:taxon-status><xref ref-type="fig" rid="F3">Figures 16–19</xref><xref ref-type="fig" rid="F4">, 20–30</xref></tp:nomenclature><tp:treatment-sec sec-type="material" id="SECID0EMGBG"><title>Specimens examined.</title><p><bold><italic>Holotype</italic></bold>: 1 male, <named-content xmlns:xlink="http://www.w3.org/1999/xlink" content-type="dwc:verbatimCoordinates" xlink:type="simple"><named-content content-type="geo-json" specific-use="{&#34;type&#34;:&#34;Point&#34;,&#34;coordinates&#34;:[106.957167,22.471000]}" id="NCID0E1GBG" xlink:type="simple">22°28.26'N, 106°57.43'E</named-content></named-content>, Nonggang Village, Longzhou County, Chongzuo City, Guangxi Province, 3 May 2014, coll. Ke-Liang Wu et De-Xing Liu. <bold><italic>Allotype</italic></bold>: 1 female, <bold><italic>paratype</italic></bold>: 1 male, 1 female, all speciemens were collected at the same place at the same time.</p></tp:treatment-sec><tp:treatment-sec sec-type="diagnosis" id="SECID0EFHBG"><title>Diagnosis.</title><p>This species is similar to <italic><tp:taxon-name><tp:taxon-name-part taxon-name-part-type="genus" reg="Episymploce">E.</tp:taxon-name-part> <tp:taxon-name-part taxon-name-part-type="species" reg="taiheizana">taiheizana</tp:taxon-name-part></tp:taxon-name></italic> Asahina, 1979, but can be distinguished as follows: 1) lateromedial margins of subgenital plate without processes, while with processes in <italic><tp:taxon-name><tp:taxon-name-part taxon-name-part-type="genus" reg="Episymploce">E.</tp:taxon-name-part> <tp:taxon-name-part taxon-name-part-type="species" reg="taiheizana">taiheizana</tp:taxon-name-part></tp:taxon-name></italic> Asahina, 1979; 2) <abbrev xmlns:xlink="http://www.w3.org/1999/xlink" xlink:title="first abdominal tergum" id="ABBRID0EBIBG" xlink:type="simple">T1</abbrev> was unspecialized, but <abbrev xmlns:xlink="http://www.w3.org/1999/xlink" xlink:title="first abdominal tergum" id="ABBRID0EFIBG" xlink:type="simple">T1</abbrev> was specialized in <italic><tp:taxon-name><tp:taxon-name-part taxon-name-part-type="genus" reg="Episymploce">E.</tp:taxon-name-part> <tp:taxon-name-part taxon-name-part-type="species" reg="taiheizana">taiheizana</tp:taxon-name-part></tp:taxon-name></italic> Asahina, 1979; 3) ventral margins of T9 without spines, but with 3 spines in <italic><tp:taxon-name><tp:taxon-name-part taxon-name-part-type="genus" reg="Episymploce">E.</tp:taxon-name-part> <tp:taxon-name-part taxon-name-part-type="species" reg="taiheizana">taiheizana</tp:taxon-name-part></tp:taxon-name></italic> Asahina, 1979.</p><fig id="F3" position="float" orientation="portrait"><object-id xmlns:xlink="http://www.w3.org/1999/xlink" content-type="doi" xlink:type="simple">10.3897/zookeys.954.49738.figures16-19</object-id><object-id xmlns:xlink="http://www.w3.org/1999/xlink" content-type="arpha" xlink:type="simple">180DB6F1-B532-584D-85D6-890B58F17530</object-id><label>Figures 16–19.</label><caption><p><italic><tp:taxon-name><tp:taxon-name-part taxon-name-part-type="genus" reg="Episymploce">Episymploce</tp:taxon-name-part> <tp:taxon-name-part taxon-name-part-type="species" reg="maxima">maxima</tp:taxon-name-part></tp:taxon-name></italic> sp. nov. <bold>16</bold> male, dorsal view <bold>17</bold> male, ventral view <bold>18</bold> female, dorsal view <bold>19</bold> female, ventral view.</p></caption><graphic xmlns:xlink="http://www.w3.org/1999/xlink" xlink:href="zookeys-954-031-g003.jpg" position="float" orientation="portrait" xlink:type="simple" id="oo_436961.jpg"><uri content-type="original_file" xlink:type="simple">https://binary.pensoft.net/fig/436961</uri></graphic></fig></tp:treatment-sec><tp:treatment-sec sec-type="description" id="SECID0E6JBG"><title>Description.</title><p>Male, pronotum: length × width: 5.2–6.0 × 6.0–6.5 mm; tegmen: 23.5 mm; overall length (including tegmen): 27.8–28.5 mm. Female, pronotum: length × width: 5.5–6.6 × 6.0–6.6 mm; tegmen: 23.4 mm; overall length (including tegmen): 27.8–29.5 mm.</p><p>Large size. Body dark brown, head extending beyond the pronotum, vertex tawny, ocellus yellow, face dark brown, interocular space is 3/4 of ocellus space, antenna base dark brown, a pair of symmetrical reddish-brown dots next to the antenna sockets, antenna sockets slightly wider than ocellus width. Pronotum approximate triangular, hind margin wide, dark brown. Tegmina and wings fully developed, tegmina extending beyond the end of abdomen; hind wing with radius vein branched near middle; medial vein simple; cubitus anterior vein with five complete and two incomplete branches, triangular apical area small. Anteroventral margin of front femur Type A3; the first tarsus of the hind leg longer than the sum of the rest tarsi; tarsal claws symmetrical and unspecialized, arolium and pulvillus present. The <abbrev xmlns:xlink="http://www.w3.org/1999/xlink" xlink:title="first abdominal tergum" id="ABBRID0EGKBG" xlink:type="simple">T1</abbrev> unspecialized; <abbrev xmlns:xlink="http://www.w3.org/1999/xlink" xlink:title="seventh abdominal tergum" id="ABBRID0EKKBG" xlink:type="simple">T7</abbrev> specialized with numerous hairs in the intermediate region (Fig. <xref ref-type="fig" rid="F4">22</xref>); right and left lateral plates of the T9 are similar, hind margins truncate, posterior corners rounder (Fig. <xref ref-type="fig" rid="F4">23</xref>). Male supra-anal plate symmetrical, middle of the hind margin concave (Fig. <xref ref-type="fig" rid="F4">24</xref>); subgenital plate asymmetrical, two styles on the left side of the hind margin, with some spines in the interstylar margin (Fig. <xref ref-type="fig" rid="F4">25</xref>); left aedeagus hook-shaped (Fig. <xref ref-type="fig" rid="F4">26</xref>); median aedeagus exposed, extending beyond the supra-anal plate, spicular (Fig. <xref ref-type="fig" rid="F4">27</xref>). Female similar to male; supra-anal plate and subgenital plate symmetrical, hind margin round, apex with small concavity (Figs <xref ref-type="fig" rid="F4">29</xref>, <xref ref-type="fig" rid="F4">30</xref>).</p></tp:treatment-sec><tp:treatment-sec sec-type="etymology" id="SECID0EOLBG"><title>Etymology.</title><p>Species name <italic><tp:taxon-name><tp:taxon-name-part taxon-name-part-type="genus" reg="Episymploce"/><tp:taxon-name-part taxon-name-part-type="species" reg="maxima">maxima</tp:taxon-name-part></tp:taxon-name></italic> refers to its large size, currently the largest species in <italic><tp:taxon-name><tp:taxon-name-part taxon-name-part-type="genus" reg="Episymploce">Episymploce</tp:taxon-name-part></tp:taxon-name></italic>.</p></tp:treatment-sec><tp:treatment-sec sec-type="distribution" id="SECID0EFMBG"><title>Distribution.</title><p>China (Guangxi).</p><fig id="F4" position="float" orientation="portrait"><object-id xmlns:xlink="http://www.w3.org/1999/xlink" content-type="doi" xlink:type="simple">10.3897/zookeys.954.49738.figures20-30</object-id><object-id xmlns:xlink="http://www.w3.org/1999/xlink" content-type="arpha" xlink:type="simple">D8D893DD-9379-5A21-A0A0-C35B4BF33CE4</object-id><label>Figures 20–30.</label><caption><p><italic><tp:taxon-name><tp:taxon-name-part taxon-name-part-type="genus" reg="Episymploce">Episymploce</tp:taxon-name-part> <tp:taxon-name-part taxon-name-part-type="species" reg="maxima">maxima</tp:taxon-name-part></tp:taxon-name></italic>, sp. nov. <bold>20</bold> tegmen <bold>21</bold> hind wing <bold>22</bold> male, <abbrev xmlns:xlink="http://www.w3.org/1999/xlink" xlink:title="seventh abdominal tergum" id="ABBRID0EDNBG" xlink:type="simple">T7</abbrev>, dorsal view <bold>23</bold> male, T9, dorsal view <bold>24</bold> male, supra-anal plate and paraprocts, ventral view <bold>25</bold> male, subgenital plate, dorsal view <bold>26</bold> male, left aedeagus <bold>27</bold> median aedeagus <bold>28</bold> male, right aedeagus <bold>29</bold> female, supra-anal plate and paraprocts, ventral view <bold>30</bold> female, subgenital plate, ventral view.</p></caption><graphic xmlns:xlink="http://www.w3.org/1999/xlink" xlink:href="zookeys-954-031-g004.jpg" position="float" orientation="portrait" xlink:type="simple" id="oo_436962.jpg"><uri content-type="original_file" xlink:type="simple">https://binary.pensoft.net/fig/436962</uri></graphic></fig></tp:treatment-sec></tp:taxon-treatment>
